# Supplementary material for: Promoter polymorphisms in genes involved in porcine myogenesis influence their transcriptional activity
Source: BMC Genet. 2014 Nov 7;15:119. doi: 10.1186/s12863-014-0119-2 (PMC4226869; doi:10.1186/s12863-014-0119-2)
Supplement: Additional file 1: Table S1. — The MYOD1 variant expression in CHO cells. [file 12863_2014_119_MOESM1_ESM.xlsx]

## Sheet: Foglio1
Table S1: The MyoD1 variant expression in CHO cells (Fig.1)
ALLELIC VARIANT	MIX mean FF/R (SD)	DAY mean FF/R (SD)	mean FF/R (SD)
MYOD1-A	0.795 (0.325)	0.499 (0.384)	0.666 (0.317)
	0.204 (0.011)
	0.830 (0.132)	0.832 (0.088)
	0.834 (0.042)
MYOD1-G	1.039 (0.105)	0.628 (0.455)	0.417 (0.378)
	0.217 (0.014)
	0.212 (0.007)	0.205 (0.009)
	0.198 (0.007)
Negative control	1.190 (1.133)	0.718 (0.855)	0.438 (0.637)
	0.247 (0.141)
	0.088 (0.007)	0.158 (0.081)
	0.228 (0.005)
