# Supplementary material for: Promoter polymorphisms in genes involved in porcine myogenesis influence their transcriptional activity
Source: BMC Genet. 2014 Nov 7;15:119. doi: 10.1186/s12863-014-0119-2 (PMC4226869; doi:10.1186/s12863-014-0119-2)
Supplement: Additional file 2: Table S2. — The MYOD1 variant expression in C2C12 cells. [file 12863_2014_119_MOESM2_ESM.xlsx]

## Sheet: Foglio1
Table S2: The MyoD1 variant expression in C2C12 cells (Fig.2)
ALLELIC VARIANT	MIX mean FF/R (SD)	DAY mean FF/R (SD)	mean FF/R (SD)
MYOD1-A	1.349 (0.131)	1.237 (0.256)	0.688 (0.604)
	1.124 (0.331)
	0.250 (0.021)	0.140 (0.121)
	0.030 (0.002)
MYOD1-G	0.221 (0.032)	0.199 (0.032)	0.180 (0.100)***
	0.178 (0.009)
	0.290 (0.035)	0.162 (0.143)
	0.033 (0.002)
Negative control	0.267 (0.094)	0.304 (0.179)	0.266 (0.174)***
	0.342 (0.286)
	0.146 (0.206)	0.215 (0.189)
	0.353 (--)
*** p<0.001: comparison vs MYOD-A
