# Supplementary material for: Promoter polymorphisms in genes involved in porcine myogenesis influence their transcriptional activity
Source: BMC Genet. 2014 Nov 7;15:119. doi: 10.1186/s12863-014-0119-2 (PMC4226869; doi:10.1186/s12863-014-0119-2)
Supplement: Additional file 3: Table S3. — The GDF8 variant expression in CHO cells. [file 12863_2014_119_MOESM3_ESM.xlsx]

## Sheet: Foglio1
Table S3: The GDF8 variant expression in CHO cells (Fig.3)
ALLELIC VARIANT	MIX mean FF/R (SD)	DAY mean FF/R (SD)	mean FF/R (SD)
GDF8-haplotype-1	3.664 (0.416)	3.549 (0.844)	3.622 (1.147)
	3.436 (0.252)
	3.006 (0.159)	3.695 (1.472)
	4.384 (0.993)
GDF8-haplotype-2	1.841 (0.124)	2.007 (0.584)	1.674 (0.637) ***
	2.173 (0.868)
	1.059 (0.205)	1.340 (0.534)
	1.621 (0.659)
Negative control	0.042 (0.059)	0.064 (0.082)	0.374 (0.372) ***
	0.086 (0.122)
	0.828 (0.007)	0.685 (0.244)
	0.541 (0.311)
*** p<0.001: comparison vs GDF8-haplotype-1
