# Supplementary material for: Promoter polymorphisms in genes involved in porcine myogenesis influence their transcriptional activity
Source: BMC Genet. 2014 Nov 7;15:119. doi: 10.1186/s12863-014-0119-2 (PMC4226869; doi:10.1186/s12863-014-0119-2)
Supplement: Additional file 4: Table S4. — The GDF8 variant expression in C2C12 cells. [file 12863_2014_119_MOESM4_ESM.xlsx]

## Sheet: Foglio1
Table S4: The GDF8 variant expression in C2C12 cells (Fig.4)
ALLELIC VARIANT	MIX mean FF/R (SD)	DAY mean FF/R (SD)	mean FF/R (SD)
GDF8-haplotype-1	2.157 (0.533)	2.083 (0.545)	2.645 (0.948)
	1.972 (0.760)
	2.955 (0.452)	3.114 (0.989)
	3.272 (1.473)
GDF8-haplotype-2	0.876 (0.429)	1.189 (1.072)	1.221 (0.774)***
	1.195 (0.267)
	1.503 (1.547)	1.252 (0.407)
	1.308 (0.577)
Negative control	0 (0)	0.068 (0.136)	0.166 (0.155)***
	0.136 (0.192)
	0.257 (0.161)	0.265 (0.108)
	0.273 (0.094)
*** p<0.001: comparison vs GDF8-haplotype-1
